# Supplementary material for: An iPSC-Derived Myeloid Lineage Model of Herpes Virus Latency and Reactivation
Source: Front Microbiol. 2019 Oct 9;10:2233. doi: 10.3389/fmicb.2019.02233 (PMC6795026; doi:10.3389/fmicb.2019.02233)
Supplement: Supplementary file 1 [file Table_1.XLSX]

## Sheet: Sheet1
	corrected ipsc	corrected dm
gene name
row_sum
TB40_RNA2.7	0.518519	24.0938
TB40_UL22A_P1_P2	0.340741	21.2292
TB40_RNA4.9	0.0814815	9.71875
TB40_RNA_1.2	0.155556	4.11458
TB40_UL40	0.0611111	17.3958
TB40_RNA5.0	0.0814815	1.69792
TB40_UL99	0.0685185	8.77083
TB40_US18	0.00925926	4.28125
TB40_UL138	0.0814815	4.53125
TB40_UL132	0.609259	6.61458
TB40_US34_US34A	0.298148	3.82292
TB40_anti_RNA2.7	0.0222222	0.09375
TB40_UL34	0.0518519	2.15625
TB40_anti_UL150	0.0592593	1.84375
TB40_UL26	0.0518519	3.79167
TB40_UL112	0.105556	1.58333
TB40_UL123	0.0259259	0.25
TB40_UL13	0.111111	1.375
TB40_UL80_UL80.5	0	1.51042
TB40_UL82	0.0592593	1.72917
TB40_UL55	0.0444444	2.22917
TB40_TRS1	0.0296296	0.322917
TB40_UL23	0.172222	0.625
TB40_US8	0.0296296	0.479167
TB40_UL73	0	0.802083
TB40_anti_UL87	0.00740741	1.46875
TB40_UL25	-0.0277778	0.65625
TB40_UL18	0	0.59375
TB40_RL10_RL13/TRL14	0	0.125
TB40_UL35	-0.0425926	0.00208333
TB40_UL100	-0.012963	0.84375
TB40_anti_UL44.1	0	0.791667
TB40_UL114	0.0518519	1.1875
TB40_UL103	0.0444444	0.864583
TB40_US30	0.0296296	0.395833
TB40_anti_UL83	0	1.16667
TB40_UL72	0.0296296	0.28125
TB40_anti_UL69_UL70	0	0.583333
TB40_UL20	0.0222222	0.760417
TB40_UL105	0.00740741	1.15625
TB40_UL37(vMIA)	0.00740741	0.0625
TB40_UL31	0.0222222	0.354167
TB40_UL102	-0.05	0.864583
TB40_UL6_UL7_UL8_UL9_UL10_UL11	0.0148148	0.5
TB40_UL52	0.00740741	0.645833
TB40_UL71	0	0.0770833
TB40_UL42	0.00740741	0.65625
TB40_anti_US17_US18	0	0.09375
TB40_anti_UL29	0.0148148	0.34375
TB40_UL14_UL15A	0.0296296	0.40625
TB40_anti_UL144_UL145	0	0.5
TB40_UL48	0.00740741	0.229167
TB40_anti_UL38	0	0.375
TB40_UL95	0	0.59375
TB40_anti_US21_US22	0.00740741	0.114583
TB40_UL96	0.00740741	0.75
TB40_US10	0.0666667	0.0625
TB40_anti_UL88	0.00740741	0.34375
TB40_UL111A	0.00740741	0.21875
TB40_UL150	0.00740741	0.0520833
TB40_US24	0.00740741	0.25
TB40_UL144	0.0148148	0
TB40_anti_UL111A	-0.0351852	0.21875
TB40_US26	0.0222222	0.28125
TB40_anti_UL138	0	0.145833
TB40_UL140	0.00740741	0.15625
TB40_UL133	-0.05	0.09375
TB40_UL89_P1_P2_UL90	0.0148148	0.09375
TB40_UL32	0	0.021875
TB40_anti_US15_US16	0	0.0520833
TB40_anti_UL23	0	0.0625
TB40_UL46	0	0.09375
TB40_anti_UL59	0.00740741	0.03125
TB40_UL83	0	0.21875
TB40_UL124	0	0.0625
TB40_UL136	0	0.25
TB40_UL49	0	0.15625
TB40_anti_UL78	0	0.15625
TB40_RL1	0	0.03125
TB40_UL41A	0	0.0833333
TB40_UL19	0	-0.0104167
TB40_UL44	0	0.09375
TB40_UL43	0	0.09375
TB40_between_UL124_UL126m	0.00740741	0
TB40_UL33	0	0.1875
TB40_US13	0	0.0625
TB40_UL70	0	0.03125
TB40_UL135	0	0.0625
TB40_US23	0	0.03125
TB40_US29	0	0.03125
TB40_UL56	0.00740741	0.125
TB40_US27	0	0.03125
TB40_UL119_P1_P2	0	0.09375
TB40_UL27	0	0.03125
TB40_UL98	0.0148148	0.15625
TB40_anti_TRS1	0	0.0625
TB40_between_US34A_RL1	0	0
TB40_UL116	0	0.03125
TB40_UL86	0	0.09375
TB40_UL117	0	0
TB40_UL44.1	0	0.09375
TB40_between_UL124_UL126p	0	0
TB40_UL85	0	0
TB40_US7	0	0
TB40_UL74	0	0
TB40_UL120	0	0.0625
TB40_UL127	0.00740741	0
TB40_UL77	0	0.0625
TB40_UL87	0	0.03125
TB40_US14	0	0.03125
TB40_UL57	0	0
TB40_UL79	0	0.03125
TB40_UL147A	0	0
TB40_UL28	0	0
TB40_UL47	0	0.03125
TB40_UL93	0	0.0625
TB40_UL97	0	0
TB40_US11	0	0
TB40_US15	0	0
TB40_US16	0	0.03125
TB40_US9	0	0
TB40_LUNA_left	0	0
TB40_LUNA_right	0	0
TB40_UL130	0	0.03125
TB40_UL134	0	0.03125
TB40_UL142	0.00740741	0
TB40_UL146	0	0
TB40_UL147	0	0
TB40_UL148	0	0.03125
TB40_UL29	0	0.03125
TB40_UL50	0.00740741	0
TB40_UL51	0.00740741	0
TB40_UL59	0	0
TB40_UL76	0	0
TB40_UL88	0	0
TB40_UL92	0	0
TB40_US20	0	0
TB40_US28	0.059	1.308
GAPDH
SV40_GFP	1.04259	1.78125
